# Supplementary material for: GC-MS- and NMR-Based Metabolomics and Molecular Docking Reveal the Potential Alpha-Glucosidase Inhibitors from Psychotria malayana Jack Leaves
Source: Pharmaceuticals (Basel). 2021 Sep 26;14(10):978. doi: 10.3390/ph14100978 (PMC8541227; doi:10.3390/ph14100978)
Supplement: Supplementary file 1 [file pharmaceuticals-14-00978-s001.zip]

Archive with 12 entries (12 files):
- Figure S1.tiff
- Figure S10.tiff
- Figure S11.tiff
- Figure S2.tiff
- Figure S3.tiff
- Figure S4.tiff
- Figure S5.tiff
- Figure S6.tiff
- Figure S7.tiff
- Figure S8.tiff
- Figure S9.tiff
- Table S1.pdf
